# Supplementary material for: Persistent homology analysis of type 2 diabetes genome-wide association studies in protein–protein interaction networks
Source: Front Genet. 2023 Sep 26;14:1270185. doi: 10.3389/fgene.2023.1270185 (PMC10562725; doi:10.3389/fgene.2023.1270185)
Supplement: Supplementary file 2 [file DataSheet1.CSV]

Gene (Protein)	SNP	P-value	Negative log P-value
TCF7L2	rs7903146	3e-695	6.95E+02
CDKAL1	rs10440833	5.00E-215	2.14E+02
FTO	rs1421085	1.00E-189	1.89E+02
SLC30A8	rs13266634	4.00E-136	1.35E+02
HHEX	rs1111875	1.00E-128	1.28E+02
CCND2	rs76895963	1.00E-96	9.60E+01
NYAP2	rs2943650	2.00E-81	8.07E+01
ANK1	rs13262861	8.00E-79	7.81E+01
SPRY2	rs11616380	1.00E-69	6.90E+01
GPSM1	rs28642213	6.00E-68	6.72E+01
HNF1B	rs11651755	9.00E-67	6.60E+01
HMG20A	rs12910361	5.00E-65	6.43E+01
ARAP1	rs11602873	2.00E-62	6.17E+01
TLE1	rs2796441	3.00E-55	5.45E+01
GRB14	rs10184004	4.00E-54	5.34E+01
PPARG	rs17036160	2.00E-53	5.27E+01
PROX1	rs340874	5.00E-48	4.73E+01
RNF6	rs34584161	2.00E-37	3.67E+01
PPIP5K2	rs75432112	6.00E-37	3.62E+01
CTBP1	rs730831	5.00E-34	3.33E+01
KL	rs57286125	2.00E-33	3.27E+01
TCF19	rs3130931	2.00E-32	3.17E+01
PRC1	rs2290203	2.00E-31	3.07E+01
RREB1	rs9379084	5.00E-31	3.03E+01
HNF1A	rs56348580	2.00E-30	2.97E+01
ZZEF1	rs8071043	5.00E-30	2.93E+01
FAF1	rs79090772	1.00E-28	2.80E+01
APOE	rs429358	4.00E-28	2.74E+01
HNF4A	rs12625671	6.00E-28	2.72E+01
BCL2	rs12454712	2.00E-27	2.67E+01
CEP68	rs2540949	9.00E-26	2.50E+01
ST6GAL1	rs3887925	1.00E-25	2.50E+01
FGFR3	rs56337234	3.00E-25	2.45E+01
CCND1	rs3918298	8.00E-25	2.41E+01
TFAP2B	rs3798519	6.00E-24	2.32E+01
NOTCH2	rs2453051	1.00E-23	2.30E+01
DLEU1	rs9316500	1.00E-22	2.20E+01
PTPN9	rs6495182	2.00E-22	2.17E+01
PEPD	rs4805881	8.00E-22	2.11E+01
ETS1	rs10750397	2.00E-21	2.07E+01
QKI	rs4709746	2.00E-21	2.07E+01
CHCHD2P9	rs67269808	1.00E-20	2.00E+01
ABCB10	rs348330	3.00E-20	1.95E+01
HSF1	rs13268508	4.00E-20	1.94E+01
TCF4	rs72926932	4.00E-20	1.94E+01
TRPS1	rs3802219	1.00E-19	1.90E+01
NUS1	rs80196932	1.00E-19	1.90E+01
ITPR2	rs11048457	2.00E-19	1.87E+01
MYO5C	rs149336329	3.00E-18	1.75E+01
SINHCAF	rs80234489	6.00E-18	1.72E+01
CCDC92	rs4930726	8.00E-18	1.71E+01
CEBPB	rs13040225	1.00E-17	1.70E+01
HLA-C	rs3869115	1.00E-17	1.70E+01
RALY	rs6059662	2.00E-17	1.67E+01
NEUROG3	rs177045	3.00E-17	1.65E+01
CDK2AP1	rs10773000	6.00E-17	1.62E+01
NAGLU	rs684214	3.00E-16	1.55E+01
CDKN2C	rs3176466	9.00E-16	1.50E+01
LCORL	rs2169033	1.00E-15	1.50E+01
NF1	rs2040792	2.00E-15	1.47E+01
DCAF12	rs12001437	4.00E-15	1.44E+01
PSMD6	rs3816157	7.00E-15	1.42E+01
COPB1	rs117316450	9.00E-15	1.40E+01
SREBF1	rs2297508	2.00E-14	1.37E+01
INSR	rs17175860	3.00E-14	1.35E+01
BNIPL	rs145904381	4.00E-14	1.34E+01
CRY2	rs12419690	1.00E-13	1.30E+01
HERC1	rs34143602	1.00E-13	1.30E+01
MIR4435-2HG	rs113135335	2.00E-13	1.27E+01
BCL2L11	rs113135335	2.00E-13	1.27E+01
JADE2	rs329118	2.00E-13	1.27E+01
HSD17B12	rs35251247	2.00E-13	1.27E+01
PGM1	rs2269247	3.00E-13	1.25E+01
PML	rs9479	4.00E-13	1.24E+01
CEP120	rs144052331	4.00E-13	1.24E+01
ETV1	rs7787720	4.00E-13	1.24E+01
ZNF236	rs6565922	6.00E-13	1.22E+01
PTEN	rs36062478	7.00E-13	1.22E+01
HDAC9	rs583769	8.00E-13	1.21E+01
DTNB	rs34845373	1.00E-12	1.20E+01
UHRF1	rs12977104	1.00E-12	1.20E+01
TCF12	rs28490139	2.00E-12	1.17E+01
ZBTB26	rs10818763	2.00E-12	1.17E+01
NMI	rs3845843	2.00E-12	1.17E+01
MAML3	rs12505942	2.00E-12	1.17E+01
BRAF	rs60251368	2.00E-12	1.17E+01
PSMC2	rs187653072	2.00E-12	1.17E+01
MED23	rs2608953	3.00E-12	1.15E+01
JMJD1C	rs111765639	5.00E-12	1.13E+01
MYO5A	rs74804697	5.00E-12	1.13E+01
ERN1	rs57767539	7.00E-12	1.12E+01
PKLR	rs3020781	7.00E-12	1.12E+01
MRAS	rs6766859	7.00E-12	1.12E+01
IPO9	rs41304257	8.00E-12	1.11E+01
BTD	rs924753	1.00E-11	1.10E+01
PRKAB2	rs76754787	1.00E-11	1.10E+01
STK17B	rs6712905	2.00E-11	1.07E+01
LONRF1	rs12056338	3.00E-11	1.05E+01
GINS2	rs11646052	3.00E-11	1.05E+01
MTOR	rs7554251	3.00E-11	1.05E+01
STRBP	rs7026688	3.00E-11	1.05E+01
CBX1	rs3744347	5.00E-11	1.03E+01
WWTR1	rs28712435	6.00E-11	1.02E+01
BMPR2	rs6714523	6.00E-11	1.02E+01
ERLIN1	rs1408579	6.00E-11	1.02E+01
PDCD4	rs10787287	7.00E-11	1.02E+01
MYBL2	rs419842	7.00E-11	1.02E+01
BMF	rs484943	8.00E-11	1.01E+01
SMARCC1	rs62262091	1.00E-10	1.00E+01
GMEB1	rs3753693	1.00E-10	1.00E+01
PIK3R1	rs4976033	1.00E-10	1.00E+01
CDKN1B	rs2066827	2.00E-10	9.70E+00
DNM3	rs7546252	2.00E-10	9.70E+00
FGFR4	rs3135911	3.00E-10	9.52E+00
ZNF346	rs3135911	3.00E-10	9.52E+00
EMSY	rs2513505	4.00E-10	9.40E+00
LDHB	rs11046164	4.00E-10	9.40E+00
PCBD1	rs827237	4.00E-10	9.40E+00
PSRC1	rs602633	4.00E-10	9.40E+00
PLA2G6	rs133015	5.00E-10	9.30E+00
ZEB2	rs2033159	5.00E-10	9.30E+00
TRIM63	rs9438610	7.00E-10	9.15E+00
COLGALT2	rs1327123	7.00E-10	9.15E+00
L3MBTL2	rs11913442	8.00E-10	9.10E+00
MAD1L1	rs4721089	8.00E-10	9.10E+00
STK11	rs35004890	9.00E-10	9.05E+00
ARNTL	rs10766076	1.00E-09	9.00E+00
SLC41A1	rs7538321	1.00E-09	9.00E+00
VAV2	rs448918	1.00E-09	9.00E+00
REV3L	rs55812705	1.00E-09	9.00E+00
TSHZ2	rs2252115	1.00E-09	9.00E+00
GTF2I	rs13238568	2.00E-09	8.70E+00
PCNT	rs75756987	2.00E-09	8.70E+00
FSD2	rs36111056	2.00E-09	8.70E+00
FOXK1	rs62452060	2.00E-09	8.70E+00
IKZF2	rs4673712	2.00E-09	8.70E+00
SPG7	rs12920022	2.00E-09	8.70E+00
CAMK2G	rs2633311	3.00E-09	8.52E+00
TTN	rs6715901	3.00E-09	8.52E+00
CHD4	rs7316626	3.00E-09	8.52E+00
ZNF76	rs33959228	3.00E-09	8.52E+00
MARK3	rs12890750	3.00E-09	8.52E+00
BEND7	rs11258422	3.00E-09	8.52E+00
IGF1R	rs59646751	3.00E-09	8.52E+00
FXYD6-FXYD2	rs529623	4.00E-09	8.40E+00
NOS1	rs884847	4.00E-09	8.40E+00
TOM1	rs138771	4.00E-09	8.40E+00
HEY2	rs7758115	4.00E-09	8.40E+00
TRPV5	rs4252505	5.00E-09	8.30E+00
RPTOR	rs11150745	5.00E-09	8.30E+00
GRB10	rs7781440	5.00E-09	8.30E+00
BAK1	rs9296095	5.00E-09	8.30E+00
MYO19	rs1109442	6.00E-09	8.22E+00
AP1B1	rs75401573	6.00E-09	8.22E+00
KIF3C	rs72803684	6.00E-09	8.22E+00
ERBB4	rs3828242	6.00E-09	8.22E+00
ETF1	rs112667817	6.00E-09	8.22E+00
MERTK	rs34589210	7.00E-09	8.15E+00
BANP	rs11117364	8.00E-09	8.10E+00
ADRB1	rs10787518	9.00E-09	8.05E+00
KPNA3	rs4942883	9.00E-09	8.05E+00
RASA1	rs7719891	9.00E-09	8.05E+00
RPS6KA1	rs6685701	1.00E-08	8.00E+00
RORA	rs8033609	1.00E-08	8.00E+00
MAGI2	rs3779272	1.00E-08	8.00E+00
HSPA12A	rs7912336	1.00E-08	8.00E+00
SMUG1	rs1872635	1.00E-08	8.00E+00
EYA1	rs10101067	1.00E-08	8.00E+00
ART3	rs4440243	1.00E-08	8.00E+00
TSHZ3	rs4805681	1.00E-08	8.00E+00
VGLL3	rs1437055	1.00E-08	8.00E+00
CHD1	rs73167517	1.00E-08	8.00E+00
GDF6	rs510062	1.00E-08	8.00E+00
HAT1	rs62182438	1.00E-08	8.00E+00
L3MBTL3	rs35164294	1.00E-08	8.00E+00
YWHAH	rs117001013	1.00E-08	8.00E+00
FCGRT	rs142385484	2.00E-08	7.70E+00
HLA-G	rs2394186	2.00E-08	7.70E+00
RANBP17	rs2913873	2.00E-08	7.70E+00
VPS11	rs7127212	2.00E-08	7.70E+00
KIF5A	rs11172254	2.00E-08	7.70E+00
FOXP1	rs844215	2.00E-08	7.70E+00
PRKD1	rs12433335	2.00E-08	7.70E+00
NOL4	rs17747955	2.00E-08	7.70E+00
AZIN1	rs2679745	2.00E-08	7.70E+00
HTT	rs362307	3.00E-08	7.52E+00
PRDX5	rs1662185	3.00E-08	7.52E+00
CCDC88B	rs1662185	3.00E-08	7.52E+00
TCF3	rs4807125	3.00E-08	7.52E+00
NUDT21	rs111283203	3.00E-08	7.52E+00
AQP10	rs1194606	3.00E-08	7.52E+00
ZNHIT3	rs4796224	3.00E-08	7.52E+00
PGRMC2	rs12509379	3.00E-08	7.52E+00
STAU2	rs28792187	4.00E-08	7.40E+00
ARID4A	rs10137475	4.00E-08	7.40E+00
TRHR	rs4734193	4.00E-08	7.40E+00
